# Supplementary material for: Analysis of the global transcriptome of longan (Dimocarpus longan Lour.) embryogenic callus using Illumina paired-end sequencing
Source: BMC Genomics. 2013 Aug 19;14:561. doi: 10.1186/1471-2164-14-561 (PMC3765095; doi:10.1186/1471-2164-14-561)
Supplement: Additional file 1 — Length destribution of contings, scaffolds and unigenes from D. longan embryogenic callus. [file 1471-2164-14-561-S1.xls]

## Sheet: Longan-RNA-Contig.length
Additional file1: Length distribution of contings, scaffolds and unigenes from D.longan embryogenic callus
Nucleotides length(bp)	Contings		Scaffolds		Unigenes
	number	Percentage	number	Percentage(%)	number	Percentage
200	602957	0.91929	41443	0.430572	14236	0.206543
300	21235	0.0323757	21783	0.226315	21697	0.314791
400	10188	0.015533	10000	0.103895	9963	0.144548
500	5958	0.00908378	6113	0.063511	6103	0.0885455
600	3843	0.00585918	3894	0.0404567	3896	0.0565252
700	2679	0.0040845	2768	0.0287581	2763	0.0400871
800	1877	0.00286174	1911	0.0198543	1916	0.0277983
900	1435	0.00218785	1463	0.0151998	1470	0.0213275
1000	1112	0.0016954	1185	0.0123116	1185	0.0171926
1100	814	0.00124105	859	0.00892458	863	0.0125209
1200	690	0.001052	740	0.00768823	733	0.0106347
1300	580	0.000884289	618	0.00642071	622	0.0090243
1400	425	0.000647971	496	0.00515319	499	0.00723975
1500	399	0.00060833	455	0.00472722	452	0.00655785
1600	296	0.000451292	391	0.0040623	392	0.00568734
1700	241	0.000367437	294	0.00305451	296	0.00429452
1800	204	0.000311026	262	0.00272205	266	0.00385927
1900	164	0.00025004	251	0.00260777	245	0.00355459
2000	135	0.000205826	195	0.00202595	199	0.0028872
2100	101	0.000153988	165	0.00171427	164	0.0023794
2200	92	0.000140267	125	0.00129869	124	0.00179906
2300	72	0.000109774	116	0.00120518	117	0.0016975
2400	52	7.92811e-05	99	0.00102856	99	0.00143634
2500	52	7.92811e-05	88	0.000914276	89	0.00129126
2600	49	7.47072e-05	73	0.000758434	73	0.00105912
2700	42	6.40347e-05	53	0.000550644	54	0.00078346
2800	33	5.0313e-05	57	0.000592202	57	0.000826986
2900	30	4.57391e-05	50	0.000519475	50	0.000725426
3000	18	2.74435e-05	39	0.000405191	38	0.000551324
>3000	121	0.000184481	265	0.00275322	264	0.00383025
total	655894		96251		68925
