# Supplementary material for: Analysis of the global transcriptome of longan (Dimocarpus longan Lour.) embryogenic callus using Illumina paired-end sequencing
Source: BMC Genomics. 2013 Aug 19;14:561. doi: 10.1186/1471-2164-14-561 (PMC3765095; doi:10.1186/1471-2164-14-561)
Supplement: Additional file 2 — 17,306 longan unigenes assigning to 199 KEGG pathways. [file 1471-2164-14-561-S2.xls]

## Sheet: Sheet1
Additional file 2 17,306 longan unigenes assigning to 199 KEGG pathways
	#Pathway	Count (17306)	Pathway ID
1	Metabolic pathways	3942 (22.78%)	ko01100
2	Biosynthesis of secondary metabolites	2061 (11.91%)	ko01110
3	Plant-pathogen interaction	1410 (8.15%)	ko04626
4	Spliceosome	839 (4.85%)	ko03040
5	Starch and sucrose metabolism	492 (2.84%)	ko00500
6	Protein processing in endoplasmic reticulum	440 (2.54%)	ko04141
7	Ubiquitin mediated proteolysis	427 (2.47%)	ko04120
8	Purine metabolism	406 (2.35%)	ko00230
9	Phenylpropanoid biosynthesis	375 (2.17%)	ko00940
10	Ribosome	343 (1.98%)	ko03010
11	Pyrimidine metabolism	334 (1.93%)	ko00240
12	Glycolysis / Gluconeogenesis	300 (1.73%)	ko00010
13	Oxidative phosphorylation	274 (1.58%)	ko00190
14	Endocytosis	269 (1.55%)	ko04144
15	Cysteine and methionine metabolism	268 (1.55%)	ko00270
16	RNA degradation	268 (1.55%)	ko03018
17	Limonene and pinene degradation	243 (1.4%)	ko00903
18	Pyruvate metabolism	228 (1.32%)	ko00620
19	Peroxisome	225 (1.3%)	ko04146
20	Stilbenoid, diarylheptanoid and gingerol biosynthesis	221 (1.28%)	ko00945
21	Amino sugar and nucleotide sugar metabolism	198 (1.14%)	ko00520
22	Nucleotide excision repair	196 (1.13%)	ko03420
23	Phenylalanine metabolism	196 (1.13%)	ko00360
24	Aminoacyl-tRNA biosynthesis	194 (1.12%)	ko00970
25	Phagosome	194 (1.12%)	ko04145
26	Circadian rhythm - plant	190 (1.1%)	ko04712
27	Flavonoid biosynthesis	188 (1.09%)	ko00941
28	Glycerophospholipid metabolism	187 (1.08%)	ko00564
29	Galactose metabolism	162 (0.94%)	ko00052
30	RNA polymerase	162 (0.94%)	ko03020
31	Arginine and proline metabolism	161 (0.93%)	ko00330
32	ABC transporters	158 (0.91%)	ko02010
33	Fatty acid metabolism	158 (0.91%)	ko00071
34	Valine, leucine and isoleucine degradation	157 (0.91%)	ko00280
35	Carbon fixation in photosynthetic organisms	157 (0.91%)	ko00710
36	Zeatin biosynthesis	155 (0.9%)	ko00908
37	Glycerolipid metabolism	155 (0.9%)	ko00561
38	Inositol phosphate metabolism	151 (0.87%)	ko00562
39	Tryptophan metabolism	148 (0.86%)	ko00380
40	Fructose and mannose metabolism	148 (0.86%)	ko00051
41	Cyanoamino acid metabolism	143 (0.83%)	ko00460
42	Phosphatidylinositol signaling system	141 (0.81%)	ko04070
43	Glutathione metabolism	139 (0.8%)	ko00480
44	Glycine, serine and threonine metabolism	139 (0.8%)	ko00260
45	Citrate cycle (TCA cycle)	137 (0.79%)	ko00020
46	DNA replication	135 (0.78%)	ko03030
47	Basal transcription factors	133 (0.77%)	ko03022
48	Alanine, aspartate and glutamate metabolism	130 (0.75%)	ko00250
49	N-Glycan biosynthesis	129 (0.75%)	ko00510
50	Nitrogen metabolism	127 (0.73%)	ko00910
51	Propanoate metabolism	126 (0.73%)	ko00640
52	Base excision repair	126 (0.73%)	ko03410
53	Ascorbate and aldarate metabolism	125 (0.72%)	ko00053
54	alpha-Linolenic acid metabolism	124 (0.72%)	ko00592
55	Butanoate metabolism	115 (0.66%)	ko00650
56	Pentose phosphate pathway	114 (0.66%)	ko00030
57	Pentose and glucuronate interconversions	113 (0.65%)	ko00040
58	Lysine degradation	112 (0.65%)	ko00310
59	Homologous recombination	106 (0.61%)	ko03440
60	Tyrosine metabolism	105 (0.61%)	ko00350
61	Mismatch repair	104 (0.6%)	ko03430
62	Porphyrin and chlorophyll metabolism	104 (0.6%)	ko00860
63	Valine, leucine and isoleucine biosynthesis	104 (0.6%)	ko00290
64	Proteasome	102 (0.59%)	ko03050
65	Carotenoid biosynthesis	100 (0.58%)	ko00906
66	beta-Alanine metabolism	98 (0.57%)	ko00410
67	Sphingolipid metabolism	97 (0.56%)	ko00600
68	Phenylalanine, tyrosine and tryptophan biosynthesis	96 (0.55%)	ko00400
69	Biosynthesis of unsaturated fatty acids	94 (0.54%)	ko01040
70	Selenoamino acid metabolism	91 (0.53%)	ko00450
71	Other glycan degradation	90 (0.52%)	ko00511
72	Protein export	89 (0.51%)	ko03060
73	Ubiquinone and other terpenoid-quinone biosynthesis	89 (0.51%)	ko00130
74	Fatty acid biosynthesis	88 (0.51%)	ko00061
75	Terpenoid backbone biosynthesis	86 (0.5%)	ko00900
76	Photosynthesis	85 (0.49%)	ko00195
77	Natural killer cell mediated cytotoxicity	84 (0.49%)	ko04650
78	SNARE interactions in vesicular transport	81 (0.47%)	ko04130
79	Steroid biosynthesis	78 (0.45%)	ko00100
80	Regulation of autophagy	78 (0.45%)	ko04140
81	Ether lipid metabolism	76 (0.44%)	ko00565
82	Linoleic acid metabolism	73 (0.42%)	ko00591
83	Pantothenate and CoA biosynthesis	73 (0.42%)	ko00770
84	Glyoxylate and dicarboxylate metabolism	68 (0.39%)	ko00630
85	Benzoxazinoid biosynthesis	67 (0.39%)	ko00402
86	Histidine metabolism	65 (0.38%)	ko00340
87	One carbon pool by folate	59 (0.34%)	ko00670
88	Sulfur metabolism	59 (0.34%)	ko00920
89	Diterpenoid biosynthesis	56 (0.32%)	ko00904
90	Glucosinolate biosynthesis	54 (0.31%)	ko00966
91	Flavone and flavonol biosynthesis	52 (0.3%)	ko00944
92	Tropane, piperidine and pyridine alkaloid biosynthesis	48 (0.28%)	ko00960
93	Non-homologous end-joining	43 (0.25%)	ko03450
94	Isoquinoline alkaloid biosynthesis	37 (0.21%)	ko00950
95	Glycosaminoglycan degradation	36 (0.21%)	ko00531
96	Nicotinate and nicotinamide metabolism	36 (0.21%)	ko00760
97	Arachidonic acid metabolism	35 (0.2%)	ko00590
98	Lysine biosynthesis	35 (0.2%)	ko00300
99	Glycosylphosphatidylinositol(GPI)-anchor biosynthesis	33 (0.19%)	ko00563
100	Glycosphingolipid biosynthesis - ganglio series	29 (0.17%)	ko00604
101	Riboflavin metabolism	26 (0.15%)	ko00740
102	Brassinosteroid biosynthesis	25 (0.14%)	ko00905
103	Folate biosynthesis	24 (0.14%)	ko00790
104	Thiamine metabolism	24 (0.14%)	ko00730
105	Glycosphingolipid biosynthesis - globo series	23 (0.13%)	ko00603
106	Anthocyanin biosynthesis	22 (0.13%)	ko00942
107	Indole alkaloid biosynthesis	18 (0.1%)	ko00901
108	Taurine and hypotaurine metabolism	16 (0.09%)	ko00430
109	Photosynthesis - antenna proteins	15 (0.09%)	ko00196
110	Polyketide sugar unit biosynthesis	15 (0.09%)	ko00523
111	Synthesis and degradation of ketone bodies	14 (0.08%)	ko00072
112	Biotin metabolism	14 (0.08%)	ko00780
113	Vitamin B6 metabolism	14 (0.08%)	ko00750
114	C5-Branched dibasic acid metabolism	13 (0.08%)	ko00660
115	Caffeine metabolism	13 (0.08%)	ko00232
116	Lipoic acid metabolism	10 (0.06%)	ko00785
117	Fatty acid elongation in mitochondria	8 (0.05%)	ko00062
118	Monoterpenoid biosynthesis	5 (0.03%)	ko00902
119	Betalain biosynthesis	2 (0.01%)	ko00965

## Sheet: Sheet2
1. Longan-RNA-Unigene.fa					3942 (22.78%)	ko01100
#	Pathway	DEGs with pathway annotation (17306)	Pathway ID		2	Biosynthesis of secondary metabolites	2061 (11.91%)	ko01110
1	Metabolic pathways	3942 (22.78%)	ko01100		3	Plant-pathogen interaction	1410 (8.15%)	ko04626
2	Biosynthesis of secondary metabolites	2061 (11.91%)	ko01110		4	Spliceosome	839 (4.85%)	ko03040
3	Plant-pathogen interaction	1410 (8.15%)	ko04626		5	Starch and sucrose metabolism	492 (2.84%)	ko00500
4	Spliceosome	839 (4.85%)	ko03040		6	Protein processing in endoplasmic reticulum	440 (2.54%)	ko04141
5	Starch and sucrose metabolism	492 (2.84%)	ko00500		7	Ubiquitin mediated proteolysis	427 (2.47%)	ko04120
6	Protein processing in endoplasmic reticulum	440 (2.54%)	ko04141		8	Purine metabolism	406 (2.35%)	ko00230
7	Ubiquitin mediated proteolysis	427 (2.47%)	ko04120		9	Phenylpropanoid biosynthesis	375 (2.17%)	ko00940
8	Purine metabolism	406 (2.35%)	ko00230		10	Ribosome	343 (1.98%)	ko03010
9	Phenylpropanoid biosynthesis	375 (2.17%)	ko00940		11	Pyrimidine metabolism	334 (1.93%)	ko00240
10	Ribosome	343 (1.98%)	ko03010		12	Glycolysis / Gluconeogenesis	300 (1.73%)	ko00010
11	Pyrimidine metabolism	334 (1.93%)	ko00240		13	Oxidative phosphorylation	274 (1.58%)	ko00190
12	Glycolysis / Gluconeogenesis	300 (1.73%)	ko00010		14	Endocytosis	269 (1.55%)	ko04144
13	Oxidative phosphorylation	274 (1.58%)	ko00190		15	Cysteine and methionine metabolism	268 (1.55%)	ko00270
14	Endocytosis	269 (1.55%)	ko04144		16	RNA degradation	268 (1.55%)	ko03018
15	Cysteine and methionine metabolism	268 (1.55%)	ko00270		17	Limonene and pinene degradation	243 (1.4%)	ko00903
16	RNA degradation	268 (1.55%)	ko03018		18	Pyruvate metabolism	228 (1.32%)	ko00620
17	Limonene and pinene degradation	243 (1.4%)	ko00903		19	Peroxisome	225 (1.3%)	ko04146
18	Pyruvate metabolism	228 (1.32%)	ko00620		20	Stilbenoid, diarylheptanoid and gingerol biosynthesis	221 (1.28%)	ko00945
19	Peroxisome	225 (1.3%)	ko04146		21	Amino sugar and nucleotide sugar metabolism	198 (1.14%)	ko00520
20	Stilbenoid, diarylheptanoid and gingerol biosynthesis	221 (1.28%)	ko00945		22	Nucleotide excision repair	196 (1.13%)	ko03420
21	Amino sugar and nucleotide sugar metabolism	198 (1.14%)	ko00520		23	Phenylalanine metabolism	196 (1.13%)	ko00360
22	Nucleotide excision repair	196 (1.13%)	ko03420		24	Aminoacyl-tRNA biosynthesis	194 (1.12%)	ko00970
23	Phenylalanine metabolism	196 (1.13%)	ko00360		25	Phagosome	194 (1.12%)	ko04145
24	Aminoacyl-tRNA biosynthesis	194 (1.12%)	ko00970		26	Circadian rhythm - plant	190 (1.1%)	ko04712
25	Phagosome	194 (1.12%)	ko04145		27	Flavonoid biosynthesis	188 (1.09%)	ko00941
26	Circadian rhythm - plant	190 (1.1%)	ko04712		28	Glycerophospholipid metabolism	187 (1.08%)	ko00564
27	Flavonoid biosynthesis	188 (1.09%)	ko00941		29	Galactose metabolism	162 (0.94%)	ko00052
28	Glycerophospholipid metabolism	187 (1.08%)	ko00564		30	RNA polymerase	162 (0.94%)	ko03020
29	Galactose metabolism	162 (0.94%)	ko00052		31	Arginine and proline metabolism	161 (0.93%)	ko00330
30	RNA polymerase	162 (0.94%)	ko03020		32	ABC transporters	158 (0.91%)	ko02010
31	Arginine and proline metabolism	161 (0.93%)	ko00330		33	Fatty acid metabolism	158 (0.91%)	ko00071
32	ABC transporters	158 (0.91%)	ko02010		34	Valine, leucine and isoleucine degradation	157 (0.91%)	ko00280
33	Fatty acid metabolism	158 (0.91%)	ko00071		35	Carbon fixation in photosynthetic organisms	157 (0.91%)	ko00710
34	Valine, leucine and isoleucine degradation	157 (0.91%)	ko00280		36	Zeatin biosynthesis	155 (0.9%)	ko00908
35	Carbon fixation in photosynthetic organisms	157 (0.91%)	ko00710		37	Glycerolipid metabolism	155 (0.9%)	ko00561
36	Zeatin biosynthesis	155 (0.9%)	ko00908		38	Inositol phosphate metabolism	151 (0.87%)	ko00562
37	Glycerolipid metabolism	155 (0.9%)	ko00561		39	Tryptophan metabolism	148 (0.86%)	ko00380
38	Inositol phosphate metabolism	151 (0.87%)	ko00562		40	Fructose and mannose metabolism	148 (0.86%)	ko00051
39	Tryptophan metabolism	148 (0.86%)	ko00380		41	Cyanoamino acid metabolism	143 (0.83%)	ko00460
40	Fructose and mannose metabolism	148 (0.86%)	ko00051		42	Phosphatidylinositol signaling system	141 (0.81%)	ko04070
41	Cyanoamino acid metabolism	143 (0.83%)	ko00460		43	Glutathione metabolism	139 (0.8%)	ko00480
42	Phosphatidylinositol signaling system	141 (0.81%)	ko04070		44	Glycine, serine and threonine metabolism	139 (0.8%)	ko00260
43	Glutathione metabolism	139 (0.8%)	ko00480		45	Citrate cycle (TCA cycle)	137 (0.79%)	ko00020
44	Glycine, serine and threonine metabolism	139 (0.8%)	ko00260		46	DNA replication	135 (0.78%)	ko03030
45	Citrate cycle (TCA cycle)	137 (0.79%)	ko00020		47	Basal transcription factors	133 (0.77%)	ko03022
46	DNA replication	135 (0.78%)	ko03030		48	Alanine, aspartate and glutamate metabolism	130 (0.75%)	ko00250
47	Basal transcription factors	133 (0.77%)	ko03022		49	N-Glycan biosynthesis	129 (0.75%)	ko00510
48	Alanine, aspartate and glutamate metabolism	130 (0.75%)	ko00250		50	Nitrogen metabolism	127 (0.73%)	ko00910
49	N-Glycan biosynthesis	129 (0.75%)	ko00510		51	Propanoate metabolism	126 (0.73%)	ko00640
50	Nitrogen metabolism	127 (0.73%)	ko00910		52	Base excision repair	126 (0.73%)	ko03410
51	Propanoate metabolism	126 (0.73%)	ko00640		53	Ascorbate and aldarate metabolism	125 (0.72%)	ko00053
52	Base excision repair	126 (0.73%)	ko03410		54	alpha-Linolenic acid metabolism	124 (0.72%)	ko00592
53	Ascorbate and aldarate metabolism	125 (0.72%)	ko00053		55	Butanoate metabolism	115 (0.66%)	ko00650
54	alpha-Linolenic acid metabolism	124 (0.72%)	ko00592		56	Pentose phosphate pathway	114 (0.66%)	ko00030
55	Butanoate metabolism	115 (0.66%)	ko00650		57	Pentose and glucuronate interconversions	113 (0.65%)	ko00040
56	Pentose phosphate pathway	114 (0.66%)	ko00030		58	Lysine degradation	112 (0.65%)	ko00310
57	Pentose and glucuronate interconversions	113 (0.65%)	ko00040		59	Homologous recombination	106 (0.61%)	ko03440
58	Lysine degradation	112 (0.65%)	ko00310		60	Tyrosine metabolism	105 (0.61%)	ko00350
59	Homologous recombination	106 (0.61%)	ko03440		61	Mismatch repair	104 (0.6%)	ko03430
60	Tyrosine metabolism	105 (0.61%)	ko00350		62	Porphyrin and chlorophyll metabolism	104 (0.6%)	ko00860
61	Mismatch repair	104 (0.6%)	ko03430		63	Valine, leucine and isoleucine biosynthesis	104 (0.6%)	ko00290
62	Porphyrin and chlorophyll metabolism	104 (0.6%)	ko00860		64	Proteasome	102 (0.59%)	ko03050
63	Valine, leucine and isoleucine biosynthesis	104 (0.6%)	ko00290		65	Carotenoid biosynthesis	100 (0.58%)	ko00906
64	Proteasome	102 (0.59%)	ko03050		66	beta-Alanine metabolism	98 (0.57%)	ko00410
65	Carotenoid biosynthesis	100 (0.58%)	ko00906		67	Sphingolipid metabolism	97 (0.56%)	ko00600
66	beta-Alanine metabolism	98 (0.57%)	ko00410		68	Phenylalanine, tyrosine and tryptophan biosynthesis	96 (0.55%)	ko00400
67	Sphingolipid metabolism	97 (0.56%)	ko00600		69	Biosynthesis of unsaturated fatty acids	94 (0.54%)	ko01040
68	Phenylalanine, tyrosine and tryptophan biosynthesis	96 (0.55%)	ko00400		70	Selenoamino acid metabolism	91 (0.53%)	ko00450
69	Biosynthesis of unsaturated fatty acids	94 (0.54%)	ko01040		71	Other glycan degradation	90 (0.52%)	ko00511
70	Selenoamino acid metabolism	91 (0.53%)	ko00450		72	Protein export	89 (0.51%)	ko03060
71	Other glycan degradation	90 (0.52%)	ko00511		73	Ubiquinone and other terpenoid-quinone biosynthesis	89 (0.51%)	ko00130
72	Protein export	89 (0.51%)	ko03060		74	Fatty acid biosynthesis	88 (0.51%)	ko00061
73	Ubiquinone and other terpenoid-quinone biosynthesis	89 (0.51%)	ko00130		75	Terpenoid backbone biosynthesis	86 (0.5%)	ko00900
74	Fatty acid biosynthesis	88 (0.51%)	ko00061		76	Photosynthesis	85 (0.49%)	ko00195
75	Terpenoid backbone biosynthesis	86 (0.5%)	ko00900		77	Natural killer cell mediated cytotoxicity	84 (0.49%)	ko04650
76	Photosynthesis	85 (0.49%)	ko00195		78	SNARE interactions in vesicular transport	81 (0.47%)	ko04130
77	Natural killer cell mediated cytotoxicity	84 (0.49%)	ko04650		79	Steroid biosynthesis	78 (0.45%)	ko00100
78	SNARE interactions in vesicular transport	81 (0.47%)	ko04130		80	Regulation of autophagy	78 (0.45%)	ko04140
79	Steroid biosynthesis	78 (0.45%)	ko00100		81	Ether lipid metabolism	76 (0.44%)	ko00565
80	Regulation of autophagy	78 (0.45%)	ko04140		82	Linoleic acid metabolism	73 (0.42%)	ko00591
81	Ether lipid metabolism	76 (0.44%)	ko00565		83	Pantothenate and CoA biosynthesis	73 (0.42%)	ko00770
82	Linoleic acid metabolism	73 (0.42%)	ko00591		84	Glyoxylate and dicarboxylate metabolism	68 (0.39%)	ko00630
83	Pantothenate and CoA biosynthesis	73 (0.42%)	ko00770		85	Benzoxazinoid biosynthesis	67 (0.39%)	ko00402
84	Glyoxylate and dicarboxylate metabolism	68 (0.39%)	ko00630		86	Histidine metabolism	65 (0.38%)	ko00340
85	Benzoxazinoid biosynthesis	67 (0.39%)	ko00402		87	One carbon pool by folate	59 (0.34%)	ko00670
86	Histidine metabolism	65 (0.38%)	ko00340		88	Sulfur metabolism	59 (0.34%)	ko00920
87	One carbon pool by folate	59 (0.34%)	ko00670		89	Diterpenoid biosynthesis	56 (0.32%)	ko00904
88	Sulfur metabolism	59 (0.34%)	ko00920		90	Glucosinolate biosynthesis	54 (0.31%)	ko00966
89	Diterpenoid biosynthesis	56 (0.32%)	ko00904		91	Flavone and flavonol biosynthesis	52 (0.3%)	ko00944
90	Glucosinolate biosynthesis	54 (0.31%)	ko00966		92	Tropane, piperidine and pyridine alkaloid biosynthesis	48 (0.28%)	ko00960
91	Flavone and flavonol biosynthesis	52 (0.3%)	ko00944		93	Non-homologous end-joining	43 (0.25%)	ko03450
92	Tropane, piperidine and pyridine alkaloid biosynthesis	48 (0.28%)	ko00960		94	Isoquinoline alkaloid biosynthesis	37 (0.21%)	ko00950
93	Non-homologous end-joining	43 (0.25%)	ko03450		95	Glycosaminoglycan degradation	36 (0.21%)	ko00531
94	Isoquinoline alkaloid biosynthesis	37 (0.21%)	ko00950		96	Nicotinate and nicotinamide metabolism	36 (0.21%)	ko00760
95	Glycosaminoglycan degradation	36 (0.21%)	ko00531		97	Arachidonic acid metabolism	35 (0.2%)	ko00590
96	Nicotinate and nicotinamide metabolism	36 (0.21%)	ko00760		98	Lysine biosynthesis	35 (0.2%)	ko00300
97	Arachidonic acid metabolism	35 (0.2%)	ko00590		99	Glycosylphosphatidylinositol(GPI)-anchor biosynthesis	33 (0.19%)	ko00563
98	Lysine biosynthesis	35 (0.2%)	ko00300		100	Glycosphingolipid biosynthesis - ganglio series	29 (0.17%)	ko00604
99	Glycosylphosphatidylinositol(GPI)-anchor biosynthesis	33 (0.19%)	ko00563		101	Riboflavin metabolism	26 (0.15%)	ko00740
100	Glycosphingolipid biosynthesis - ganglio series	29 (0.17%)	ko00604		102	Brassinosteroid biosynthesis	25 (0.14%)	ko00905
101	Riboflavin metabolism	26 (0.15%)	ko00740		103	Folate biosynthesis	24 (0.14%)	ko00790
102	Brassinosteroid biosynthesis	25 (0.14%)	ko00905		104	Thiamine metabolism	24 (0.14%)	ko00730
103	Folate biosynthesis	24 (0.14%)	ko00790		105	Glycosphingolipid biosynthesis - globo series	23 (0.13%)	ko00603
104	Thiamine metabolism	24 (0.14%)	ko00730		106	Anthocyanin biosynthesis	22 (0.13%)	ko00942
105	Glycosphingolipid biosynthesis - globo series	23 (0.13%)	ko00603		107	Indole alkaloid biosynthesis	18 (0.1%)	ko00901
106	Anthocyanin biosynthesis	22 (0.13%)	ko00942		108	Taurine and hypotaurine metabolism	16 (0.09%)	ko00430
107	Indole alkaloid biosynthesis	18 (0.1%)	ko00901		109	Photosynthesis - antenna proteins	15 (0.09%)	ko00196
108	Taurine and hypotaurine metabolism	16 (0.09%)	ko00430		110	Polyketide sugar unit biosynthesis	15 (0.09%)	ko00523
109	Photosynthesis - antenna proteins	15 (0.09%)	ko00196		111	Synthesis and degradation of ketone bodies	14 (0.08%)	ko00072
110	Polyketide sugar unit biosynthesis	15 (0.09%)	ko00523		112	Biotin metabolism	14 (0.08%)	ko00780
111	Synthesis and degradation of ketone bodies	14 (0.08%)	ko00072		113	Vitamin B6 metabolism	14 (0.08%)	ko00750
112	Biotin metabolism	14 (0.08%)	ko00780		114	C5-Branched dibasic acid metabolism	13 (0.08%)	ko00660
113	Vitamin B6 metabolism	14 (0.08%)	ko00750		115	Caffeine metabolism	13 (0.08%)	ko00232
114	C5-Branched dibasic acid metabolism	13 (0.08%)	ko00660		116	Lipoic acid metabolism	10 (0.06%)	ko00785
115	Caffeine metabolism	13 (0.08%)	ko00232		117	Fatty acid elongation in mitochondria	8 (0.05%)	ko00062
116	Lipoic acid metabolism	10 (0.06%)	ko00785		118	Monoterpenoid biosynthesis	5 (0.03%)	ko00902
117	Fatty acid elongation in mitochondria	8 (0.05%)	ko00062		119	Betalain biosynthesis	2 (0.01%)	ko00965
118	Monoterpenoid biosynthesis	5 (0.03%)	ko00902
119	Betalain biosynthesis	2 (0.01%)	ko00965
