# Supplementary material for: Analysis of the global transcriptome of longan (Dimocarpus longan Lour.) embryogenic callus using Illumina paired-end sequencing
Source: BMC Genomics. 2013 Aug 19;14:561. doi: 10.1186/1471-2164-14-561 (PMC3765095; doi:10.1186/1471-2164-14-561)
Supplement: Additional file 3 — The selected gene names, primer sequences, product sizes, PCR efficiencies, and annealing temperatures. [file 1471-2164-14-561-S3.xls]

## Sheet: Sheet1
		Additional file 3. The selected gene names, primer sequences, product sizes, PCR efficiencies, and annealing temperatures
NO.	Related plant organ, tissue or bioprocess	abbreviation	Gene names	geneID	geneLength	Longan-RNA_rawreads	Primer names	sequences(5'to3')	product(bp)	Efficiency	annealing temperature(℃)
1	Embryo	PPR 1	pentatricopeptide repeat-containing protein	Unigene68247	1762	3002	PPR1-QF	GCGATGCAAGAAGATAACG	133	2.111	57
							PPR1-QR	CAAGCACTGACACAACCAAG
2		PPR 2	pentatricopeptide repeat-containing protein	Unigene68600	2151	2771	PPR2-QF	ATCAAGAAACAACCACATGC	168	1.989	57
							PPR2-QR	CAATACTCGCTGTTCCTGTTC
3		EMB1	EMB1691 (EMBRYO DEFECTIVE 1691); S-adenosylmethionine-dependent methyltransferase/ methyltransferase/ nucleic acid binding	Unigene68678	2325	4145	EMB1-QF	ACGACGGTACCTCTATGCG	166	1.909	59
							EMB1-QR	TCTGTGATGGACCTCTGCC
4		EMB2	EMB1507	Unigene68326	1823	3339	EMB2-QF	GAGGATCTCTTTGCTGATGG	181	1.927	59
							EMB2-QR	TTCCAGCACGACCAAGC
5		EMB3	GN (GNOM); GTP:GDP antiporter/ protein homodimerization	Unigene1123	5338	3292	EMB3-QF	GCACTTGGTAGTTGATGCTG	107	1.977	57
							EMB3-QR	TCATGCAAGACAACAGAACC
6	Flower and flowering	REF6	RELATIVE OF EARLY FLOWERING 6	Unigene14918	1694	900	Early Flowering1-QF	GAGTATGCCAACGACATGC	106	2.186	57
							Early Flowering1-QR	CCTCTCATATTCCAGGCG
7	Sexuality	GHMP1	GHMP kinase-related	Unigene10997	2002	823	GHMP1-QF	ATGCATCCTGTATCATCACTG	132	1.906	57
							GHMP1-QR	GCAATGTTCT TCCATCATCT
8		GHMP2	GHMP kinase family protein	Unigene67027	1239	1222	GHMP2-QF	CTGCTGTTGGAGTTGCTTAC	127	2.046	57
							GHMP2-QR	CAATATGCCATTTCGTAGACC
9	Fertility and compatibility	FRP	fringe-related protein	Unigene68243	1758	2481	FRP-QF	AGTTCTCAGCAAGTACGATCC	119	2.01	57
							FRP-QR	CTGATAGCGATTCCACCAC
10	Embryo sac	EDA7	embryo sac development arrest 7	Unigene65846	1000	1314	EDA7―QF	TGGCATCATACTCTTAACACTG	190	2.012	57
							EDA7—QR	ATGGTATCTGGCTGCTGTC
11	Ovule	BEL1-like	BEL1-like	Unigene68544	2052	752	BEL1-like—QF	TGATTAGCATGCTTGAGGAG	142	1.933	57
							BEL1-like—QR	TTGGAAATAGTCTTCAACGC
12	Female gametophyte	SWA1	slow walker1	Unigene68185	1718	1845	SWA1—QF	ATGCAGTATAGAATCTTGAGCG	109	2.101	57
							SWA1—QR	ACCGACATGAGAGGAGCC
13		SWA2	slow walker 2	Unigene68513	2007	1416	SLOW WALKER2—QF	AGTCAGTGATCGATTCTACCG	201	1.943	57
							SLOW WALKER2—QR	AGGCATCCACAAGCATATTG
14	Pollen and male gametophyte	NPG1	no pollen germination 1	Unigene68796	2704	1077	NPG1—QF	TGAATTGGTGACTGATGCTG	117	1.995	59
							NPG1—QR	TGCAAGGAGAGAACGGTAAG
15		NPGR1	NO POLLEN GERMINATION RELATED	Unigene15267	3071	611	NPGR1-QF	CATATCGCCGAGCTCTAGTC	131	2.017	56
							NPGR1-QR	CACACACTTGCAATTGAGG
16		NPGR2	NO POLLEN GERMINATION RELATED	Unigene68058	1624	2827	NPGR2-QF	AGAGGTTGCTGAGTTTGAGAG	128	1.911	57
							NPGR2-QR	GCTCGGCACATTCTAGACT
17		VLN1	VILLIN-LIKE	Unigene4052	2834	822	VLN1-QF	CATTACAGAACGAAGGACCTC	170	1.935	57
							VLN1-QR	CTTCATCATAGAGCTTGGTCTC
18		VLN2	VILLIN-LIKE	Unigene67205	1283	1615	VLN2-QF	GTGTGATGTTGCAATTGTCG	178	1.915	59
							VLN2-QR	AACCTTCACCTGACCATCTTC
19	Root	MRH2	morphogenesis of root hair 2	Unigene12452	1245	357	MRH2-QF	TTTGGAGGCTCTGCGAG	104	1.891	59
							MRH2-QR	TTCATTGCCCGTTGTCC
20	Nitrogen fixation	AAH	allantoate amidohydrolase	Unigene68023	1600	1969	AAH-QF	ATCGACCTGGCCAAGTG	151	1.95	59
							AAH-QR	GCAAGAAACAGACCGGC
21	Stem or meristem	SPK1	SPK1 (SPIKE1); GTP binding / GTPase binding / guanyl-nucleotide exchange factor	Unigene68865	3136	3670	SPK1-QF	GTGCAGCAGGAGTCAGTTG	123	2.104	59
							SPK1-QR	CCACACAGTAGACAAACCGG
22	Leaf	SWP1	SWP (STRUWWELPETER)	Unigene68809	2775	2537	SWP1-QF	GGTCCCAATCAAACATCCG	201	2.166	60
							SWP1-QR	GCCAAAATGAGAAGCAGGAG
23		SWP2	SWP (STRUWWELPETER)	Unigene68236	1753	1563	SWP2-QF	GTCGTTGAAGGAGCTGGTG	127	2.114	59
							SWP2-QR	CTTAGCGGCCACATTAAGC
